# Supplementary material for: Citrullinated Histone H3, a Marker for Neutrophil Extracellular Traps, Is Associated with Poor Prognosis in Cutaneous Squamous Cell Carcinoma Developing in Patients with Recessive Dystrophic Epidermolysis Bullosa
Source: Cancers (Basel). 2024 Jul 6;16(13):2476. doi: 10.3390/cancers16132476 (PMC11240819; doi:10.3390/cancers16132476)
Supplement: Supplementary file 1 [file cancers-16-02476-s001.zip]

Archive with 1 entries (1 files):
- cancers-3050482-supplementary.pdf
